# Supplementary material for: Malignancy in Abdominal Wall Endometriosis: Is There a Way to Avoid It? A Systematic Review
Source: J Clin Med. 2024 Apr 15;13(8):2282. doi: 10.3390/jcm13082282 (PMC11050881; doi:10.3390/jcm13082282)
Supplement: Supplementary file 1 [file jcm-13-02282-s001.zip]

Archive with 1 entries (1 files):
- jcm-2945814-supplementary.pdf
